# Supplementary material for: Highly accurate quantification of allelic gene expression for population and disease genetics
Source: Genome Res. 2022 Aug;32(8):1565–72. doi: 10.1101/gr.276296.121 (PMC9435737; doi:10.1101/gr.276296.121)
Supplement: Supplemental Material [file supp_gr.276296.121_Supplementary_Code.zip]

Archive with 12 entries (12 files):
- adjust_reference.pl
- adjust_reference_chr.pl
- adjust_reference_vcf.pl
- compare_2genomes.pl
- compare_basic_map.pl
- Dockerfile
- filter_2genomes.pl
- filter_rsem.pl
- LICENSE
- main.nf
- merge_gene_level.pl
- nextflow.config
