# Supplementary material for: Highly accurate quantification of allelic gene expression for population and disease genetics
Source: Genome Res. 2022 Aug;32(8):1565–72. doi: 10.1101/gr.276296.121 (PMC9435737; doi:10.1101/gr.276296.121)
Supplement: Supplemental Material [file supp_gr.276296.121_Supplementary_Code.zip › adjust_reference_chr.pl]

#!/usr/bin/perl
use strict;

my $vcf = $ARGV[0]; #VCF containing SNPs to be tested
my $id = $ARGV[1]; #ID in vcf

open (OUT, ">map_over.txt") || die "Unable to open file to write to: $!\n";

for (1..24) {
  my $chr = $_;
  $chr="X" if ($chr==23);
  $chr="Y" if ($chr==24);
  my $file = "chr".$chr."_".$id.".map";
  if (-e $file) {
    
    my @reference = (); my @father = (); my @mother = ();
    open (MAP, "$file") || die "Unable to open map file $file to read: $!\n";
    my $m=0; my $f=0;
    while (<MAP>) {
      my @array = split;
      if ($array[0]>0) {
	push @reference, $array[0];
	if ($array[1]>0) {
	  $f = $array[1]-$array[0];
	}
	if ($array[2]>0) {
	  $m = $array[2]-$array[0];
	}
	push @father, $f;
	push @mother, $m;
      }
    }
    close (MAP);
    
    push @reference, 1000000000;
    
    open (SNPS, "$vcf") || die "Unable to open SNP file to read: $!\n";
    my $point=0; my @head = ();
    while (<SNPS>) {
      my @array = split;
      if ($_ =~ /^#CHROM/) {
	@head = split;
      }
      for (my $i=0;$i<@array;$i++) {
	if ($head[$i] eq "$id") {
	  if (($array[$i] =~ /0[\/\|]1/)||($array[$i] =~ /1[\/\|]0/)) {
	    if ($array[0] =~ /$chr$/) {
	      if ((length($array[3])==1)&&(length($array[4])==1)) {
	      redoloop:
		if (($array[1]>$reference[$point])&&($array[1]<$reference[$point+1])) {
		  my $m=$array[1]+$mother[$point];
		  my $f=$array[1]+$father[$point];
		  print OUT "$array[0]\t$array[1]\t$array[3]\t$array[4]\t$array[9]\t$f\t$m\n";
		}
		if (($array[1]>$reference[$point+1])) {
		  $point++;
		  goto redoloop;
		}
	      }
	    }
	  }
	}
      }
    }
    close (SNPS);
  }
}

close (OUT);
    
