# Supplementary material for: Highly accurate quantification of allelic gene expression for population and disease genetics
Source: Genome Res. 2022 Aug;32(8):1565–72. doi: 10.1101/gr.276296.121 (PMC9435737; doi:10.1101/gr.276296.121)
Supplement: Supplemental Material [file supp_gr.276296.121_Supplementary_Code.zip › Dockerfile]

# Set the base image
FROM centos

#Load dependencies

RUN dnf install -y redhat-rpm-config

RUN yum install -y \
git \
python2 \
wget \
epel-release \
python2-pip \
gcc \ 
python2-devel \
make \
zlib-devel \
gcc-c++ \
bzip2 \
bzip2-devel \
ncurses-devel \
xz-devel \
perl-Env \
java-devel


RUN yum install -y which

#Get STAR
RUN wget https://github.com/alexdobin/STAR/archive/2.7.4a.tar.gz
RUN tar -xzvf 2.7.4a.tar.gz
WORKDIR /STAR-2.7.4a/source
RUN make STAR
WORKDIR /
ENV PATH="/STAR-2.7.4a/bin/Linux_x86_64_static:${PATH}"
RUN STAR

#Get Alleleseq:
RUN wget http://alleleseq.gersteinlab.org/vcf2diploid_v0.2.6a.zip && unzip vcf2diploid_v0.2.6a.zip
WORKDIR vcf2diploid_v0.2.6a
RUN make
WORKDIR /

#Get Samtools:
RUN wget https://github.com/samtools/samtools/releases/download/1.10/samtools-1.10.tar.bz2
RUN bzip2 -d samtools-1.10.tar.bz2
RUN tar -xvf samtools-1.10.tar
RUN echo $(ls)
WORKDIR samtools-1.10
RUN ./configure --prefix=/usr
RUN make
RUN make install
WORKDIR /usr/bin
RUN echo $(ls)
WORKDIR /

#Liftover:
RUN wget http://hgdownload.cse.ucsc.edu/admin/exe/linux.x86_64/liftOver
RUN echo $(ls)
RUN chmod +x liftOver && mv liftOver /usr/bin

#RSEM
RUN git clone https://github.com/deweylab/RSEM.git
WORKDIR RSEM
RUN make
WORKDIR /
ENV PATH="/RSEM:${PATH}"

#Get HTSLIB:
RUN wget https://github.com/samtools/htslib/releases/download/1.10.2/htslib-1.10.2.tar.bz2
RUN bzip2 -d htslib-1.10.2.tar.bz2
RUN tar -xvf htslib-1.10.2.tar
RUN echo $(ls)
WORKDIR htslib-1.10.2
RUN ./configure --prefix=/usr
RUN make
RUN make install
WORKDIR /usr/bin
RUN echo $(ls)
WORKDIR /

#Get Bedtools:
RUN ln -snf python2.7 /usr/bin/python
RUN wget https://github.com/arq5x/bedtools2/releases/download/v2.29.2/bedtools-2.29.2.tar.gz
RUN tar -zxvf bedtools-2.29.2.tar.gz
WORKDIR bedtools2
RUN make
RUN cp bin/* /usr/local/bin/
WORKDIR /

#Get BCFTOOLS:
RUN wget https://github.com/samtools/bcftools/releases/download/1.11/bcftools-1.11.tar.bz2
RUN bzip2 -d bcftools-1.11.tar.bz2
RUN tar -xvf bcftools-1.11.tar
RUN echo $(ls)
WORKDIR bcftools-1.11
RUN ./configure --prefix=/usr
RUN make
RUN make install
WORKDIR /usr/bin
RUN echo $(ls)
WORKDIR /

#Get phaser:
RUN git clone https://github.com/secastel/phaser.git
RUN pip2 install Cython
RUN pip2 install scipy
RUN pip2 install pysam
RUN pip2 install pandas
RUN pip2 install intervaltree
WORKDIR phaser/phaser
RUN python2 setup.py build_ext --inplace
WORKDIR /
