# Supplementary material for: Highly accurate quantification of allelic gene expression for population and disease genetics
Source: Genome Res. 2022 Aug;32(8):1565–72. doi: 10.1101/gr.276296.121 (PMC9435737; doi:10.1101/gr.276296.121)
Supplement: Supplemental Material [file supp_gr.276296.121_Supplementary_Code.zip › filter_rsem.pl]

#!/usr/bin/perl
use strict;

my $parent = $ARGV[0]; #paternal or maternal

my $file1 = $parent."_tags_UM.txt";
my $file2 = $parent."_tags_UM.RSEM.txt";
my $out = "extra.rsem.".$parent.".txt";
  
open (F,"$file1");
my %tag=();

while (<F>) {
  chomp; $tag{$_}=0;
}
close (F);

open (N,"$file2");
open (OUT, ">$out") || die "Unable to open file to write to: $!\n";

while (<N>) {
  chomp;
  if (!(exists $tag{$_})) {
    print OUT "$_\n";
  }
}

close (N);
close (OUT);
