# Supplementary material for: Highly accurate quantification of allelic gene expression for population and disease genetics
Source: Genome Res. 2022 Aug;32(8):1565–72. doi: 10.1101/gr.276296.121 (PMC9435737; doi:10.1101/gr.276296.121)
Supplement: Supplemental Material [file supp_gr.276296.121_Supplementary_Code.zip › main.nf]

#!/usr/bin/env nextflow


/*
 * Defines some parameters in order to specify the refence genomes
 * and read pairs by using the command line options
 */


params.genome        = params.genomes[ params.genome_version ]?.genome
params.annot         = params.genomes[ params.genome_version ]?.annot
params.gencode_bed   = params.genomes[ params.genome_version ]?.gencode_bed


// Check if genome exists in the config file
if (params.genomes && params.genome_version && !params.genomes.containsKey(params.genome_version)) {
    exit 1, "The provided genome '${params.genome_version}' is not available. Currently the available genomes are ${params.genomes.keySet().join(", ")}. Please check your spelling."
}

if (!params.variants) exit 1, "Path to phased variants has to be specified!"
if (!params.reads) exit 1, "Path to reads has to be specified!"
if (!params.id) exit 1, "Sample ID not supplied, needs to be same as in the VCF"


Channel
  .fromFilePairs(params.reads)
  .ifEmpty { exit 1, "Cannot find any reads matching: ${reads}\nNB: Path needs to be enclosed in quotes!\n"}
  .into {reads_ch; reads_ch1; reads_ch2; reads_ch3}


log.info """\

Starting PAC run


"""


process read_length {

  input:
    set val(id), file(reads) from reads_ch 

  output:
    file "readLength_file.txt" into readlen_file_ch

  shell:

  '''
  gunzip -c *_1.{fq,fastq}.gz | sed '2q;d' | wc -m | awk '{print $1-1}' >> readLength_file.txt
  '''
}    


readlen_file_ch.map { it.text.trim().toInteger() }.into { read_len_ch1; read_len_ch2; read_len_ch3; read_len_ch4; read_len_ch5; read_len_ch6 }


process prepare_star_genome_index {

  input:
    path genome from params.genome
    path annot from params.annot
    val x from read_len_ch1
    val cpus from params.cpus

  output:
    path STARhaploid into genome_dir_ch

  script:

  """
  mkdir STARhaploid

  STAR --runMode genomeGenerate \
       --genomeDir STARhaploid \
       --genomeFastaFiles ${genome} \
       --sjdbGTFfile ${annot} \
       --sjdbOverhang ${x} \
       --runThreadN ${cpus} 
  """
}


process rnaseq_mapping_star {

  input: 
    path genome from params.genome 
    path STARhaploid from genome_dir_ch
    set val(id), file(reads) from reads_ch1
    val x from read_len_ch2
    val id from params.id
    val cpus from params.cpus

  output: 
    tuple \
      val(id), \
      path("${id}.SOFT.NOTRIM.STAR.pass2.Aligned.sortedByCoord.out.bam"), \
      path("${id}.SOFT.NOTRIM.STAR.pass2.Aligned.sortedByCoord.out.bam.bai") into aligned_bam_ch

  script: 

  """
  # Align reads to genome
  STAR --genomeDir STARhaploid \
       --readFilesIn ${reads} \
       --readFilesCommand zcat \
       --runThreadN ${cpus} \
       --outSAMstrandField intronMotif \
       --outFilterMultimapNmax 30 \
       --alignIntronMax 1000000 \
       --alignMatesGapMax 1000000 \
       --outMultimapperOrder Random \
       --outSAMunmapped Within \
       --outSAMattrIHstart 0 \
       --outFilterIntronMotifs RemoveNoncanonicalUnannotated \
       --sjdbOverhang ${x} \
       --outFilterMismatchNmax ${(x-(x%13))/13} \
       --outSAMattributes NH nM NM MD HI \
       --outSAMattrRGline  ID:${id} PU:Illumina PL:Illumina LB:${id}.SOFT.NOTRIM SM:${id}.SOFT.NOTRIM CN:Seq_centre \
       --outSAMtype BAM SortedByCoordinate \
       --twopassMode Basic \
       --outFileNamePrefix ${id}.SOFT.NOTRIM.STAR.pass2. \
       --outSAMprimaryFlag AllBestScore

  # Index the BAM file
  samtools index ${id}.SOFT.NOTRIM.STAR.pass2.Aligned.sortedByCoord.out.bam
  """
}


process clean_up_reads {

  input:
    tuple val(id), path(bam), path(index) from aligned_bam_ch
    path variants from params.variants
    val id from params.id
    val cpus from params.cpus

  output:
    path ("STAR_original/phaser_version.bam") into phaser_ch
    path ("STAR_original/phaser_version.bam.bai") into phaser_bai_ch
    path ("STAR_original/${id}.SOFT.NOTRIM.STAR.pass2.Aligned.sortedByCoord.out.PP.UM.bam") into pp_um_ch

  script:

  """
  mkdir STAR_original

  #KEEP ONLY PROPERLY PAIRED READS
  samtools view -@ ${cpus} -f 0x0002 -b -o ${id}.SOFT.NOTRIM.STAR.pass2.Aligned.sortedByCoord.out.PP.bam ${id}.SOFT.NOTRIM.STAR.pass2.Aligned.sortedByCoord.out.bam
  samtools index ${id}.SOFT.NOTRIM.STAR.pass2.Aligned.sortedByCoord.out.PP.bam

  #KEEP UNIQUELY MAPPED READS
  samtools view -h ${id}.SOFT.NOTRIM.STAR.pass2.Aligned.sortedByCoord.out.PP.bam | grep -P "NH:i:1\t|^@" | samtools view -bS - > ${id}.SOFT.NOTRIM.STAR.pass2.Aligned.sortedByCoord.out.PP.UM.bam
  samtools index ${id}.SOFT.NOTRIM.STAR.pass2.Aligned.sortedByCoord.out.PP.UM.bam

  #Create BAM compatible with PHASER:
  gunzip -c ${variants} | grep -q 'chr' || (samtools view -h ${id}.SOFT.NOTRIM.STAR.pass2.Aligned.sortedByCoord.out.PP.UM.bam | sed -e 's/chr//' >> phaser_version.sam; samtools view -bh phaser_version.sam >> phaser_version.bam; samtools index phaser_version.bam; rm phaser_version.sam)
  gunzip -c  ${variants} | grep -q 'chr' && (samtools view -bh ${id}.SOFT.NOTRIM.STAR.pass2.Aligned.sortedByCoord.out.PP.UM.bam >> phaser_version.bam; samtools index phaser_version.bam)

  mv phaser_version.bam STAR_original/phaser_version.bam
  mv phaser_version.bam.bai STAR_original/phaser_version.bam.bai
  mv ${id}.SOFT.NOTRIM.STAR.pass2.Aligned.sortedByCoord.out.PP.UM.bam STAR_original/${id}.SOFT.NOTRIM.STAR.pass2.Aligned.sortedByCoord.out.PP.UM.bam
  """
}


process phaser_step {

  input:
  path variants from params.variants
  path ("phaser_version.bam") from phaser_ch
  path ("phaser_version.bam.bai") from phaser_bai_ch
  val id from params.id
  val cpus from params.cpus

  output:
  path ("${id}_output_phaser.vcf") into (phaser_out_ch1, phaser_out_ch2)

  script:

  """
  tabix -f -p vcf ${variants}

  python2 /phaser/phaser/phaser.py --vcf ${variants} --bam phaser_version.bam --paired_end 1 --mapq 0 --baseq 10 --isize 0 --include_indels 1 --sample ${id} --id_separator + --pass_only 0 --gw_phase_vcf 1 --threads ${cpus} --o ${id}_output_phaser

  gunzip ${id}_output_phaser.vcf.gz
  rm phaser_version.bam
  rm phaser_version.bam.bai
  """
}


process create_parental_genomes {

  input:
    path genome from params.genome
    path annot from params.annot
    path ("${id}_output_phaser.vcf") from phaser_out_ch1
    val id from params.id
    path gencode_bed from params.gencode_bed

  output:
    path ("STAR_2Gen_Ref/maternal.chain") into maternal_chain_ch
    path ("STAR_2Gen_Ref/paternal.chain") into paternal_chain_ch
    path ("STAR_2Gen_Ref/${id}_maternal.fa") into (mat_fa1, mat_fa2)
    path ("STAR_2Gen_Ref/${id}_paternal.fa") into (pat_fa1, pat_fa2)
    path ("STAR_2Gen_Ref/mat_annotation.gtf") into (mat_annotation_ch1, mat_annotation_ch2)
    path ("STAR_2Gen_Ref/not_lifted_m.txt") into not_lift_m_ch
    path ("STAR_2Gen_Ref/pat_annotation.gtf") into (pat_annotation_ch1, pat_annotation_ch2)
    path ("STAR_2Gen_Ref/not_lifted_p.txt") into not_lift_p_ch
    path ("STAR_2Gen_Ref/map_over.txt") into adjusted_ref_ch
    path ("STAR_2Gen_Ref/${id}_output_phaser.mother.vcf.gz") into mothervcf_ch
    path ("STAR_2Gen_Ref/${id}_output_phaser.father.vcf.gz") into fathervcf_ch
    path ("STAR_2Gen_Ref/mat.bed") into mat_bed_ch
    path ("STAR_2Gen_Ref/pat.bed") into pat_bed_ch
 
  script:

  """
  mkdir STAR_2Gen_Ref
  java -Xmx10000m -jar /vcf2diploid_v0.2.6a/vcf2diploid.jar -id ${id} -chr ${genome} -vcf ${id}_output_phaser.vcf -outDir STAR_2Gen_Ref > logfile.txt
  
  liftOver -gff ${annot} STAR_2Gen_Ref/maternal.chain STAR_2Gen_Ref/mat_annotation.gtf STAR_2Gen_Ref/not_lifted_m.txt
  liftOver -gff ${annot} STAR_2Gen_Ref/paternal.chain STAR_2Gen_Ref/pat_annotation.gtf STAR_2Gen_Ref/not_lifted_p.txt

  liftOver ${gencode_bed} STAR_2Gen_Ref/maternal.chain STAR_2Gen_Ref/mat.bed STAR_2Gen_Ref/not_bed_lifted_m.txt
  liftOver ${gencode_bed} STAR_2Gen_Ref/paternal.chain STAR_2Gen_Ref/pat.bed STAR_2Gen_Ref/not_bed_lifted_p.txt
  
  
  cat STAR_2Gen_Ref/chr1_${id}_maternal.fa >> STAR_2Gen_Ref/${id}_maternal.fa
  cat STAR_2Gen_Ref/chr2_${id}_maternal.fa >> STAR_2Gen_Ref/${id}_maternal.fa
  cat STAR_2Gen_Ref/chr3_${id}_maternal.fa >> STAR_2Gen_Ref/${id}_maternal.fa
  cat STAR_2Gen_Ref/chr4_${id}_maternal.fa >> STAR_2Gen_Ref/${id}_maternal.fa
  cat STAR_2Gen_Ref/chr5_${id}_maternal.fa >> STAR_2Gen_Ref/${id}_maternal.fa
  cat STAR_2Gen_Ref/chr6_${id}_maternal.fa >> STAR_2Gen_Ref/${id}_maternal.fa
  cat STAR_2Gen_Ref/chr7_${id}_maternal.fa >> STAR_2Gen_Ref/${id}_maternal.fa
  cat STAR_2Gen_Ref/chr8_${id}_maternal.fa >> STAR_2Gen_Ref/${id}_maternal.fa
  cat STAR_2Gen_Ref/chr9_${id}_maternal.fa >> STAR_2Gen_Ref/${id}_maternal.fa
  cat STAR_2Gen_Ref/chr10_${id}_maternal.fa >> STAR_2Gen_Ref/${id}_maternal.fa
  cat STAR_2Gen_Ref/chr11_${id}_maternal.fa >> STAR_2Gen_Ref/${id}_maternal.fa
  cat STAR_2Gen_Ref/chr12_${id}_maternal.fa >> STAR_2Gen_Ref/${id}_maternal.fa
  cat STAR_2Gen_Ref/chr13_${id}_maternal.fa >> STAR_2Gen_Ref/${id}_maternal.fa
  cat STAR_2Gen_Ref/chr14_${id}_maternal.fa >> STAR_2Gen_Ref/${id}_maternal.fa
  cat STAR_2Gen_Ref/chr15_${id}_maternal.fa >> STAR_2Gen_Ref/${id}_maternal.fa
  cat STAR_2Gen_Ref/chr16_${id}_maternal.fa >> STAR_2Gen_Ref/${id}_maternal.fa
  cat STAR_2Gen_Ref/chr17_${id}_maternal.fa >> STAR_2Gen_Ref/${id}_maternal.fa
  cat STAR_2Gen_Ref/chr18_${id}_maternal.fa >> STAR_2Gen_Ref/${id}_maternal.fa
  cat STAR_2Gen_Ref/chr19_${id}_maternal.fa >> STAR_2Gen_Ref/${id}_maternal.fa
  cat STAR_2Gen_Ref/chr20_${id}_maternal.fa >> STAR_2Gen_Ref/${id}_maternal.fa
  cat STAR_2Gen_Ref/chr21_${id}_maternal.fa >> STAR_2Gen_Ref/${id}_maternal.fa
  cat STAR_2Gen_Ref/chr22_${id}_maternal.fa >> STAR_2Gen_Ref/${id}_maternal.fa
  cat STAR_2Gen_Ref/chrX_${id}_maternal.fa >> STAR_2Gen_Ref/${id}_maternal.fa
  cat STAR_2Gen_Ref/chrY_${id}_maternal.fa >> STAR_2Gen_Ref/${id}_maternal.fa
  cat STAR_2Gen_Ref/chrM_${id}_maternal.fa >> STAR_2Gen_Ref/${id}_maternal.fa
  
  
  cat STAR_2Gen_Ref/chr1_${id}_paternal.fa >> STAR_2Gen_Ref/${id}_paternal.fa
  cat STAR_2Gen_Ref/chr2_${id}_paternal.fa >> STAR_2Gen_Ref/${id}_paternal.fa
  cat STAR_2Gen_Ref/chr3_${id}_paternal.fa >> STAR_2Gen_Ref/${id}_paternal.fa
  cat STAR_2Gen_Ref/chr4_${id}_paternal.fa >> STAR_2Gen_Ref/${id}_paternal.fa
  cat STAR_2Gen_Ref/chr5_${id}_paternal.fa >> STAR_2Gen_Ref/${id}_paternal.fa
  cat STAR_2Gen_Ref/chr6_${id}_paternal.fa >> STAR_2Gen_Ref/${id}_paternal.fa
  cat STAR_2Gen_Ref/chr7_${id}_paternal.fa >> STAR_2Gen_Ref/${id}_paternal.fa
  cat STAR_2Gen_Ref/chr8_${id}_paternal.fa >> STAR_2Gen_Ref/${id}_paternal.fa
  cat STAR_2Gen_Ref/chr9_${id}_paternal.fa >> STAR_2Gen_Ref/${id}_paternal.fa
  cat STAR_2Gen_Ref/chr10_${id}_paternal.fa >> STAR_2Gen_Ref/${id}_paternal.fa
  cat STAR_2Gen_Ref/chr11_${id}_paternal.fa >> STAR_2Gen_Ref/${id}_paternal.fa
  cat STAR_2Gen_Ref/chr12_${id}_paternal.fa >> STAR_2Gen_Ref/${id}_paternal.fa
  cat STAR_2Gen_Ref/chr13_${id}_paternal.fa >> STAR_2Gen_Ref/${id}_paternal.fa
  cat STAR_2Gen_Ref/chr14_${id}_paternal.fa >> STAR_2Gen_Ref/${id}_paternal.fa
  cat STAR_2Gen_Ref/chr15_${id}_paternal.fa >> STAR_2Gen_Ref/${id}_paternal.fa
  cat STAR_2Gen_Ref/chr16_${id}_paternal.fa >> STAR_2Gen_Ref/${id}_paternal.fa
  cat STAR_2Gen_Ref/chr17_${id}_paternal.fa >> STAR_2Gen_Ref/${id}_paternal.fa
  cat STAR_2Gen_Ref/chr18_${id}_paternal.fa >> STAR_2Gen_Ref/${id}_paternal.fa
  cat STAR_2Gen_Ref/chr19_${id}_paternal.fa >> STAR_2Gen_Ref/${id}_paternal.fa
  cat STAR_2Gen_Ref/chr20_${id}_paternal.fa >> STAR_2Gen_Ref/${id}_paternal.fa
  cat STAR_2Gen_Ref/chr21_${id}_paternal.fa >> STAR_2Gen_Ref/${id}_paternal.fa
  cat STAR_2Gen_Ref/chr22_${id}_paternal.fa >> STAR_2Gen_Ref/${id}_paternal.fa
  cat STAR_2Gen_Ref/chrX_${id}_paternal.fa >> STAR_2Gen_Ref/${id}_paternal.fa
  cat STAR_2Gen_Ref/chrY_${id}_paternal.fa >> STAR_2Gen_Ref/${id}_paternal.fa
  cat STAR_2Gen_Ref/chrM_${id}_paternal.fa >> STAR_2Gen_Ref/${id}_paternal.fa
  
  
  sed 's/\\*/N/g' STAR_2Gen_Ref/${id}_maternal.fa > STAR_2Gen_Ref/${id}_maternal.hold.fa
  mv STAR_2Gen_Ref/${id}_maternal.hold.fa STAR_2Gen_Ref/${id}_maternal.fa
  
  sed 's/\\*/N/g' STAR_2Gen_Ref/${id}_paternal.fa > STAR_2Gen_Ref/${id}_paternal.hold.fa
  mv STAR_2Gen_Ref/${id}_paternal.hold.fa STAR_2Gen_Ref/${id}_paternal.fa

  mv ${id}_output_phaser.vcf STAR_2Gen_Ref/${id}_output_phaser.vcf
  cd STAR_2Gen_Ref/
  
  perl ${baseDir}/bin/adjust_reference.pl ${id}_output_phaser.vcf ${id}

  perl ${baseDir}/bin/adjust_reference_vcf.pl ${id}_output_phaser.vcf ${id}

  grep "^#" ${id}_output_phaser.mother.vcf > ${id}_output_phaser.mother.s.vcf
  grep -v "^#" ${id}_output_phaser.mother.vcf | sort -k1,1V -k2,2g >> ${id}_output_phaser.mother.s.vcf
  grep "^#" ${id}_output_phaser.father.vcf > ${id}_output_phaser.father.s.vcf
  grep -v "^#" ${id}_output_phaser.father.vcf | sort -k1,1V -k2,2g >> ${id}_output_phaser.father.s.vcf
  mv ${id}_output_phaser.mother.s.vcf ${id}_output_phaser.mother.vcf
  mv ${id}_output_phaser.father.s.vcf ${id}_output_phaser.father.vcf
  bcftools view ${id}_output_phaser.mother.vcf -Oz -o ${id}_output_phaser.mother.vcf.gz
  bcftools view ${id}_output_phaser.father.vcf -Oz -o ${id}_output_phaser.father.vcf.gz
  tabix ${id}_output_phaser.father.vcf.gz
  tabix ${id}_output_phaser.mother.vcf.gz

  """
} 


process STAR_reference_maternal_genomes {

  input:
    path ("STAR_2Gen_Ref/${id}_maternal.fa") from mat_fa1
    path ("STAR_2Gen_Ref/mat_annotation.gtf") from mat_annotation_ch1
    val x from read_len_ch3
    val id from params.id
    val cpus from params.cpus

  output:
    path Maternal_STAR into Maternal_STAR_ch  

  script:

  """
  mkdir Maternal_STAR

  STAR --runMode genomeGenerate --genomeDir Maternal_STAR --genomeFastaFiles STAR_2Gen_Ref/${id}_maternal.fa --sjdbGTFfile STAR_2Gen_Ref/mat_annotation.gtf --sjdbOverhang ${x} --runThreadN ${cpus} --outTmpDir mat
  """    

}


process STAR_reference_paternal_genomes {

  input:
    path ("STAR_2Gen_Ref/${id}_paternal.fa") from pat_fa1
    path ("STAR_2Gen_Ref/pat_annotation.gtf") from pat_annotation_ch1
    val x from read_len_ch4
    val id from params.id
    val cpus from params.cpus

  output:
    path Paternal_STAR into Paternal_STAR_ch
    
  script:

  """
  mkdir Paternal_STAR

  STAR --runMode genomeGenerate --genomeDir Paternal_STAR --genomeFastaFiles STAR_2Gen_Ref/${id}_paternal.fa --sjdbGTFfile STAR_2Gen_Ref/pat_annotation.gtf --sjdbOverhang ${x} --runThreadN ${cpus} --outTmpDir pat
  """    

}


process map_paternal_gen_filter {
  tag "$id"
  
  input:
    path Paternal_STAR from Paternal_STAR_ch
    set val(id), file(reads) from reads_ch2
    path ("STAR_2Gen_Ref/pat_annotation.gtf") from pat_annotation_ch2
    path ("STAR_2Gen_Ref/${id}_paternal.fa") from pat_fa2
    val x from read_len_ch5
    val id from params.id
    val cpus from params.cpus

  output:
    path ("STAR_Paternal/${id}.SOFT.NOTRIM.STAR.pass2.Aligned.sortedByCoord.out.PP.UM.bam") into (paternal_mapgen_ch1, paternal_mapgen_ch2)
    path ("STAR_Paternal/${id}.RSEM.TEST.genome.PP.SM.bam") into pat_rsem_ch

  script:

  """
  STAR --genomeDir Paternal_STAR \
       --runThreadN ${cpus} \
       --quantMode TranscriptomeSAM \
       --readFilesIn $reads \
       --readFilesCommand zcat \
       --outSAMstrandField intronMotif \
       --outFilterMultimapNmax 30 \
       --alignIntronMax 1000000 \
       --alignMatesGapMax 1000000 \
       --outMultimapperOrder Random \
       --outSAMunmapped Within \
       --outSAMattrIHstart 0 \
       --outFilterIntronMotifs RemoveNoncanonicalUnannotated \
       --sjdbOverhang ${x} \
       --outFilterMismatchNmax ${(x-(x%13))/13} \
       --outSAMattributes NH nM NM MD HI \
       --outSAMattrRGline  ID:${id}.SOFT.NOTRIM PU:Illumina PL:Illumina LB:${id}.SOFT.NOTRIM SM:${id}.SOFT.NOTRIM CN:Seq_centre \
       --outSAMtype BAM SortedByCoordinate \
       --twopassMode Basic \
       --outFileNamePrefix ${id}.SOFT.NOTRIM.STAR.pass2. \
       --outSAMprimaryFlag AllBestScore

  
  samtools index ${id}.SOFT.NOTRIM.STAR.pass2.Aligned.sortedByCoord.out.bam

  #KEEP ONLY PROPERLY PAIRED READS
  samtools view -@ ${cpus} -f 0x0002 -b -o ${id}.SOFT.NOTRIM.STAR.pass2.Aligned.sortedByCoord.out.PP.bam ${id}.SOFT.NOTRIM.STAR.pass2.Aligned.sortedByCoord.out.bam
  samtools index ${id}.SOFT.NOTRIM.STAR.pass2.Aligned.sortedByCoord.out.PP.bam

  #KEEP UNIQUELY MAPPED READS
  samtools view -h ${id}.SOFT.NOTRIM.STAR.pass2.Aligned.sortedByCoord.out.PP.bam | grep -P "NH:i:1\t|^@" | samtools view -bS - > ${id}.SOFT.NOTRIM.STAR.pass2.Aligned.sortedByCoord.out.PP.UM.bam
  samtools index ${id}.SOFT.NOTRIM.STAR.pass2.Aligned.sortedByCoord.out.PP.UM.bam

  mkdir STAR_Paternal
  mv ${id}.SOFT.NOTRIM.STAR.pass2.Aligned.sortedByCoord.out.PP.UM.bam STAR_Paternal/${id}.SOFT.NOTRIM.STAR.pass2.Aligned.sortedByCoord.out.PP.UM.bam

  ##Create RSEM Files:
  mkdir RSEM_MAT_GEN

  /RSEM/rsem-prepare-reference -p ${cpus} --gtf STAR_2Gen_Ref/pat_annotation.gtf STAR_2Gen_Ref/${id}_paternal.fa RSEM_MAT_GEN/RSEM_MAT_GEN

  /RSEM/rsem-calculate-expression --bam --output-genome-bam --sampling-for-bam -p ${cpus} --paired-end  ${id}.SOFT.NOTRIM.STAR.pass2.Aligned.toTranscriptome.out.bam RSEM_MAT_GEN/RSEM_MAT_GEN ${id}.RSEM.TEST

  samtools view -@ ${cpus} -f 0x0002 -b -o ${id}.RSEM.TEST.genome.PP.bam ${id}.RSEM.TEST.genome.bam
  samtools sort -@ ${cpus} -o ${id}.RSEM.TEST.genome.PP.s.bam ${id}.RSEM.TEST.genome.PP.bam
  mv ${id}.RSEM.TEST.genome.PP.s.bam ${id}.RSEM.TEST.genome.PP.bam
  samtools index ${id}.RSEM.TEST.genome.PP.bam
  samtools view -h ${id}.RSEM.TEST.genome.PP.bam | grep -P "ZW:f:1|^@" | samtools view -bS - > ${id}.RSEM.TEST.genome.PP.SM.bam
  samtools index ${id}.RSEM.TEST.genome.PP.SM.bam
  mv ${id}.RSEM.TEST.genome.PP.SM.bam STAR_Paternal/${id}.RSEM.TEST.genome.PP.SM.bam
  """

}


process map_maternal_gen_filter {
  tag "$id"

  input:
    path Maternal_STAR from Maternal_STAR_ch
    set val(id), file(reads) from reads_ch3
    path ("STAR_2Gen_Ref/mat_annotation.gtf") from mat_annotation_ch2
    path ("STAR_2Gen_Ref/${id}_maternal.fa") from mat_fa2
    val x from read_len_ch6
    val id from params.id
    val cpus from params.cpus

  output:
    path ("STAR_Maternal/${id}.SOFT.NOTRIM.STAR.pass2.Aligned.sortedByCoord.out.PP.UM.bam") into (maternal_mapgen_ch1, maternal_mapgen_ch2) 
    path ("STAR_Maternal/${id}.RSEM.TEST.genome.PP.SM.bam") into mat_rsem_ch

  script:

  """
  STAR --genomeDir Maternal_STAR \
       --runThreadN ${cpus} \
       --quantMode TranscriptomeSAM \
       --readFilesIn $reads \
       --readFilesCommand zcat \
       --outSAMstrandField intronMotif \
       --outFilterMultimapNmax 30 \
       --alignIntronMax 1000000 \
       --alignMatesGapMax 1000000 \
       --outMultimapperOrder Random \
       --outSAMunmapped Within \
       --outSAMattrIHstart 0 \
       --outFilterIntronMotifs RemoveNoncanonicalUnannotated \
       --sjdbOverhang ${x} \
       --outFilterMismatchNmax ${(x-(x%13))/13} \
       --outSAMattributes NH nM NM MD HI \
       --outSAMattrRGline  ID:${id}.SOFT.NOTRIM PU:Illumina PL:Illumina LB:${id}.SOFT.NOTRIM SM:${id}.SOFT.NOTRIM CN:Seq_centre \
       --outSAMtype BAM SortedByCoordinate \
       --twopassMode Basic \
       --outFileNamePrefix ${id}.SOFT.NOTRIM.STAR.pass2. \
       --outSAMprimaryFlag AllBestScore


  samtools index ${id}.SOFT.NOTRIM.STAR.pass2.Aligned.sortedByCoord.out.bam

  #KEEP ONLY PROPERLY PAIRED READS
  samtools view -@ ${cpus} -f 0x0002 -b -o ${id}.SOFT.NOTRIM.STAR.pass2.Aligned.sortedByCoord.out.PP.bam ${id}.SOFT.NOTRIM.STAR.pass2.Aligned.sortedByCoord.out.bam
  samtools index ${id}.SOFT.NOTRIM.STAR.pass2.Aligned.sortedByCoord.out.PP.bam

  #KEEP UNIQUELY MAPPED READS
  samtools view -h ${id}.SOFT.NOTRIM.STAR.pass2.Aligned.sortedByCoord.out.PP.bam | grep -P "NH:i:1\t|^@" | samtools view -bS - > ${id}.SOFT.NOTRIM.STAR.pass2.Aligned.sortedByCoord.out.PP.UM.bam
  samtools index ${id}.SOFT.NOTRIM.STAR.pass2.Aligned.sortedByCoord.out.PP.UM.bam

  mkdir STAR_Maternal
  mv ${id}.SOFT.NOTRIM.STAR.pass2.Aligned.sortedByCoord.out.PP.UM.bam STAR_Maternal/${id}.SOFT.NOTRIM.STAR.pass2.Aligned.sortedByCoord.out.PP.UM.bam

  ##Create RSEM Files:
  mkdir RSEM_MAT_GEN

  /RSEM/rsem-prepare-reference -p ${cpus} --gtf STAR_2Gen_Ref/mat_annotation.gtf STAR_2Gen_Ref/${id}_maternal.fa RSEM_MAT_GEN/RSEM_MAT_GEN
  /RSEM/rsem-calculate-expression --bam --output-genome-bam --sampling-for-bam -p ${cpus} --paired-end  ${id}.SOFT.NOTRIM.STAR.pass2.Aligned.toTranscriptome.out.bam RSEM_MAT_GEN/RSEM_MAT_GEN ${id}.RSEM.TEST
  
  samtools view -@ ${cpus} -f 0x0002 -b -o ${id}.RSEM.TEST.genome.PP.bam ${id}.RSEM.TEST.genome.bam
  samtools sort -@ ${cpus} -o ${id}.RSEM.TEST.genome.PP.s.bam ${id}.RSEM.TEST.genome.PP.bam
  mv ${id}.RSEM.TEST.genome.PP.s.bam ${id}.RSEM.TEST.genome.PP.bam
  samtools view -h ${id}.RSEM.TEST.genome.PP.bam | grep -P "ZW:f:1|^@" | samtools view -bS - > ${id}.RSEM.TEST.genome.PP.SM.bam
  samtools index ${id}.RSEM.TEST.genome.PP.SM.bam
  mv ${id}.RSEM.TEST.genome.PP.SM.bam STAR_Maternal/${id}.RSEM.TEST.genome.PP.SM.bam
  """

}


process extra_reads_rsem {

  input:
    path ("STAR_Maternal/${id}.SOFT.NOTRIM.STAR.pass2.Aligned.sortedByCoord.out.PP.UM.bam") from maternal_mapgen_ch1
    path ("STAR_Maternal/${id}.RSEM.TEST.genome.PP.SM.bam") from mat_rsem_ch
    path ("STAR_Paternal/${id}.SOFT.NOTRIM.STAR.pass2.Aligned.sortedByCoord.out.PP.UM.bam") from paternal_mapgen_ch1
    path ("STAR_Paternal/${id}.RSEM.TEST.genome.PP.SM.bam") from pat_rsem_ch
    val id from params.id

  output:
    path ("Maternal.RSEM.bam") into mat_rsembam
    path ("Paternal.RSEM.bam") into pat_rsembam

  script:

  """
  samtools view STAR_Maternal/${id}.SOFT.NOTRIM.STAR.pass2.Aligned.sortedByCoord.out.PP.UM.bam | cut -f1 | sort | uniq >> maternal_tags_UM.txt
  samtools view STAR_Maternal/${id}.RSEM.TEST.genome.PP.SM.bam | cut -f1 | sort | uniq > maternal_tags_UM.RSEM.txt

  perl ${baseDir}/bin/filter_rsem.pl maternal

  samtools view STAR_Paternal/${id}.SOFT.NOTRIM.STAR.pass2.Aligned.sortedByCoord.out.PP.UM.bam | cut -f1 | sort | uniq >> paternal_tags_UM.txt
  samtools view STAR_Paternal/${id}.RSEM.TEST.genome.PP.SM.bam | cut -f1 | sort | uniq > paternal_tags_UM.RSEM.txt

  perl ${baseDir}/bin/filter_rsem.pl paternal


  samtools view -H STAR_Maternal/${id}.RSEM.TEST.genome.PP.SM.bam > Maternal.RSEM.sam
  samtools view STAR_Maternal/${id}.RSEM.TEST.genome.PP.SM.bam | grep -Fwf extra.rsem.maternal.txt | sed -e 's/339\tchr/83\tchr/' | sed -e 's/355\tchr/99\tchr/' | sed -e 's/403\tchr/147\tchr/' | sed -e 's/419\tchr/163\tchr/' >> Maternal.RSEM.sam
  samtools view -bS Maternal.RSEM.sam -o Maternal.RSEM.bam

  samtools view -H STAR_Paternal/${id}.RSEM.TEST.genome.PP.SM.bam > Paternal.RSEM.sam
  samtools view STAR_Paternal/${id}.RSEM.TEST.genome.PP.SM.bam | grep -Fwf extra.rsem.paternal.txt | sed -e 's/339\tchr/83\tchr/' | sed -e 's/355\tchr/99\tchr/' | sed -e 's/403\tchr/147\tchr/' | sed -e 's/419\tchr/163\tchr/' >> Paternal.RSEM.sam
  samtools view -bS Paternal.RSEM.sam -o Paternal.RSEM.bam
  """
}


process add_rsemreads_bam {
  publishDir "$params.outdir/", mode: 'copy'

  input:
    path ("Maternal.RSEM.bam") from mat_rsembam
    path ("Paternal.RSEM.bam") from pat_rsembam
    path ("STAR_Paternal/${id}.SOFT.NOTRIM.STAR.pass2.Aligned.sortedByCoord.out.PP.UM.bam") from paternal_mapgen_ch2
    path ("STAR_Maternal/${id}.SOFT.NOTRIM.STAR.pass2.Aligned.sortedByCoord.out.PP.UM.bam") from maternal_mapgen_ch2
    path ("STAR_2Gen_Ref/map_over.txt") from adjusted_ref_ch
    path ("${id}_output_phaser.vcf") from phaser_out_ch2
    val id from params.id
    val cpus from params.cpus
    path ("STAR_original/${id}.SOFT.NOTRIM.STAR.pass2.Aligned.sortedByCoord.out.PP.UM.bam") from pp_um_ch
    path ("STAR_2Gen_Ref/${id}_output_phaser.mother.vcf.gz") from mothervcf_ch
    path ("STAR_2Gen_Ref/${id}_output_phaser.father.vcf.gz") from fathervcf_ch
    path ("STAR_2Gen_Ref/mat.bed") from mat_bed_ch
    path ("STAR_2Gen_Ref/pat.bed") from pat_bed_ch
    path gencode_bed from params.gencode_bed


  output:
    path ("results*.txt")
    path ("${id}_gene_level_ae.txt")
    
  script:

  """
  samtools merge Maternal.RSEM.STAR.bam STAR_Maternal/${id}.SOFT.NOTRIM.STAR.pass2.Aligned.sortedByCoord.out.PP.UM.bam Maternal.RSEM.bam
  samtools merge Paternal.RSEM.STAR.bam STAR_Paternal/${id}.SOFT.NOTRIM.STAR.pass2.Aligned.sortedByCoord.out.PP.UM.bam Paternal.RSEM.bam
  samtools view Maternal.RSEM.STAR.bam | cut -f1 | sort | uniq >> maternal_tags.txt
  samtools view Paternal.RSEM.STAR.bam | cut -f1 | sort | uniq >> paternal_tags.txt
  cat maternal_tags.txt paternal_tags.txt | sort | uniq -u >> unique_tags.txt
  cat maternal_tags.txt paternal_tags.txt | sort | uniq -d >> duplicate_tags.txt
  samtools view Maternal.RSEM.STAR.bam | grep -Fwf duplicate_tags.txt >> tempout_mat.sam
  samtools view Paternal.RSEM.STAR.bam | grep -Fwf duplicate_tags.txt >> tempout_pat.sam
  sort -k 1,1 tempout_mat.sam > tempout_mat.sort.sam
  sort -k 1,1 tempout_pat.sam > tempout_pat.sort.sam

  perl ${baseDir}/bin/filter_2genomes.pl tempout_mat.sort.sam tempout_pat.sort.sam

  cat maternal_wins.txt unique_tags.txt > maternal_wins_final.txt
  cat paternal_wins.txt unique_tags.txt > paternal_wins_final.txt
  samtools view -H Maternal.RSEM.STAR.bam > final_mat.sam
  samtools view -H Paternal.RSEM.STAR.bam > final_pat.sam
  samtools view Maternal.RSEM.STAR.bam | grep -Fwf maternal_wins_final.txt >> final_mat.sam
  samtools view Paternal.RSEM.STAR.bam | grep -Fwf paternal_wins_final.txt >> final_pat.sam
  samtools view -bS final_mat.sam -o final_mat.bam
  samtools sort -@ ${cpus} -o final_mat.sorted.bam final_mat.bam
  samtools index final_mat.sorted.bam
  samtools view -bS final_pat.sam -o final_pat.bam
  samtools sort -@ ${cpus} -o final_pat.sorted.bam final_pat.bam
  samtools index final_pat.sorted.bam

  perl ${baseDir}/bin/compare_basic_map.pl ${id}_output_phaser.vcf STAR_original/${id}.SOFT.NOTRIM.STAR.pass2.Aligned.sortedByCoord.out.PP.UM.bam ${id} results_1genome_${id}.SOFT.NOTRIM_baq.txt results_1genome_${id}.SOFT.NOTRIM.txt

  perl ${baseDir}/bin/compare_2genomes.pl STAR_2Gen_Ref/map_over.txt ${id}_output_phaser.vcf final_mat.sorted.bam final_pat.sorted.bam ${id} results_2genomes_${id}.RSEM.STAR.SOFT.NOTRIM_baq.txt results_2genomes_${id}.RSEM.STAR.SOFT.NOTRIM.txt

  tabix STAR_2Gen_Ref/${id}_output_phaser.mother.vcf.gz
  tabix STAR_2Gen_Ref/${id}_output_phaser.father.vcf.gz

  python2 /phaser/phaser/phaser.py --vcf STAR_2Gen_Ref/${id}_output_phaser.mother.vcf.gz --bam final_mat.sorted.bam --paired_end 1 --mapq 0 --baseq 10 --isize 0 --include_indels 1 --sample ${id} --id_separator + --pass_only 0 --gw_phase_vcf 1 --threads ${cpus} --o ${id}_mat_output_phaser

  python2 /phaser/phaser/phaser.py --vcf STAR_2Gen_Ref/${id}_output_phaser.father.vcf.gz --bam final_pat.sorted.bam --paired_end 1 --mapq 0 --baseq 10 --isize 0 --include_indels 1 --sample ${id} --id_separator + --pass_only 0 --gw_phase_vcf 1 --threads ${cpus} --o ${id}_pat_output_phaser

  python2 /phaser/phaser_gene_ae/phaser_gene_ae.py --haplotypic_counts ${id}_mat_output_phaser.haplotypic_counts.txt --features STAR_2Gen_Ref/mat.bed --id_separator +  --o ${id}_maternal_phaser_gene_ae.txt

  python2 /phaser/phaser_gene_ae/phaser_gene_ae.py --haplotypic_counts ${id}_pat_output_phaser.haplotypic_counts.txt --features STAR_2Gen_Ref/pat.bed --id_separator +  --o ${id}_paternal_phaser_gene_ae.txt

  perl ${baseDir}/bin/merge_gene_level.pl ${gencode_bed} ${id}_maternal_phaser_gene_ae.txt ${id}_paternal_phaser_gene_ae.txt ${id}
  """

}


workflow.onComplete {
    log.info """\

  PAC pipeline complete!


  ---------------------------------------------------

  Just use 
                                    ++++
                                +++++++++++++
    __    ___      __         ++++++++++++++
  ||__)  /___\\  /   `       ++++++++++++++
  ||    /     \\ \\__,      ++++++++++++++
                            ++++++++++++
  man ;)                    +++++++++++++
                             +++++++++++++
                              +++++++++++++
                               +++++++++++++
                                    ++++


  ---------------------------------------------------


  PAC Pipeline execution summary
  -------------------------------
  Completed at: ${workflow.complete}
  Duration    : ${workflow.duration}
  Success     : ${workflow.success}
  workDir     : ${workflow.workDir}
  exit status : ${workflow.exitStatus}
  """

}


workflow.onError {
    println "Pipeline execution stopped with the following message: ${workflow.errorMessage}"
}
