# Supplementary material for: Highly accurate quantification of allelic gene expression for population and disease genetics
Source: Genome Res. 2022 Aug;32(8):1565–72. doi: 10.1101/gr.276296.121 (PMC9435737; doi:10.1101/gr.276296.121)
Supplement: Supplemental Material [file supp_gr.276296.121_Supplementary_Code.zip › nextflow.config]

cleanup = true

profiles {
    docker {
        process.container = "annasaukkonen/pac_pipeline:v2"
        docker.enabled = true
    }
    singularity {
        process.container = "annasaukkonen/pac_pipeline:v2"
        singularity.autoMounts = true
        singularity.enabled = true
        singularity.pullTimeout = "20 min"
    }
}

params {
    genome_version      = ''
    id                  = ''
    variants            = ''
    reads               = '' 
    igenomes_path       = 's3://ngi-igenomes/igenomes/'
    awsregion           = 'eu-west-1'
    cpus                = 1
    outdir              = './pac_results'
    

}

process.scratch = true

includeConfig 'conf/genome_version.config'
